# Supplementary material for: Synthesis and Oxidative Transformations of New Chiral Pinane-Type γ-Ketothiols: Stereochemical Features of Reactions
Source: Molecules. 2021 Aug 29;26(17):5245. doi: 10.3390/molecules26175245 (PMC8433878; doi:10.3390/molecules26175245)
Supplement: Supplementary file 1 [file molecules-26-05245-s001.zip]

Archive with 1 entries (1 files):
- molecules-1338561-supplementary.pdf
